# Supplementary material for: Establishment and Application of Indirect ELISAs for Detecting Antibodies against Goose Astrovirus Genotype 1 and 2
Source: Vaccines (Basel). 2023 Mar 15;11(3):664. doi: 10.3390/vaccines11030664 (PMC10055997; doi:10.3390/vaccines11030664)
Supplement: Supplementary file 1 [file vaccines-11-00664-s001.zip]

Archive with 1 entries (1 files):
- vaccines-2263633-supplementary.pdf
